# Supplementary material for: Correlation between physical markers and psychiatric health in a Portuguese systemic lupus erythematosus cohort: The role of suffering in chronic autoimmune disease
Source: PLoS One. 2018 Apr 16;13(4):e0195579. doi: 10.1371/journal.pone.0195579 (PMC5901990; doi:10.1371/journal.pone.0195579)
Supplement: S1 Dataset — (XLSX) [file pone.0195579.s001.xlsx]

## Sheet: Raw Data
Participante	Número_processo	NumeroDoente	Grupo_estudo	Sexo	Age	Estado_civil	Education Level	Years in School	Employment_Status	Disease_Duration	BMI	Pain	Erupções_cutâneas	Photosensitivity	Úlceras_aftosas	Artrite	Alopecia	Cefaleias	Doença_renal	Doença_neurologica	Fumar	Álcool	Patologia_neuropsiquiátrica	Patologia_pulmonar	Patologia_Musculoesquelética	Atividade_física	PatologiaTiroideia	HTA	SindromeConfusionalAguda	Convulsoes	Psicose	AlteraçoesNeurologicas	ValorLeucocitosContagem	Linfocitos	Neutrófilos	Plaquetas	VS	Anti_dsDNA	ValorC3	ValorC4	ValorCH50	PCR	SLICC	CFS_total	CFS_Físico	CFS_Mental	SF_36_FUNCAO_FISICA	SF_36_DESEMPENHO_FISICO	SF_36_DESEMPENHO_EMOCIONAL
1	2016379	420	SLE	1	40	1	1	9	1	14	20.1733	3	0	1	0	1	1	1	1	0	0	1	1	0	1	0	0	0	0	0	0	0	6.47	21.2	65.3	171	11	20.7	115	23	311	0.12	0			6	23	20	12
2	1024228	421	SLE	1	49	1	2	12	1	13	16.8475	8	0	1	1	1	1	99	1	1	0	0	1	0	1	1	1	0	0	0	0	0	4.4	40.2	48.8	304	9	20.7	94	23	154	0.12	1	22	16	6	19	8	13
5	96011833	370	SLE	1	66	1	0	4		14	24.5089	0	0	1	0	1	1	0	1	0	0	0	0	1	0	1	0	0	0	0	0	0	5.16	36	52	268	22	1	0.97	0.24	#NULL!	0.24	0	5	1	4	24	14	12
6	92056137	378	SLE	1	54	1	1	7	1	27	21.0828	10	0	0	0	1	0	1	1	0	1	0	0	0	0	1	99	99	0	0	0	0	4.5	38	48.3	154	75	64.1	95	21	0.42	0.44	0	18	13	5	18	8	12
7	1003434	409	SLE	1	46	1	0	6	1	13	28.7201	8	0	1	0	1	1	1	0	0	0	0	0	0	0	1	0	0	0	0	0	0	4.42	27.4	59.1	0.2	1	62.2	1.29	0.18	1.05	0.01	0	16	13	3	23	10	13
10	11012148	454	SLE	1	33	4	2	12	1	3	24.6904	4	1	1	1	1	1	0	0	1	0	0	1	0	1	1	99	99	0	0	0	0	8.99	2.45	59.3	258	24	134.8	1.29	0.27	1.97	0.21	0	19	12	7	27	14	9
11	1016067	390	SLE	1	37	1	1	9	0	15	23.6652	0	0	1	1	1	1	0	0	0	0	0	0	0	0	0	88	99	0	0	0	0	4.28	48.8	39.8	140	6		1.11	0.2	1.33	0.04	0	11	6	5	29	18	13
14	93069798	437	SLE	1	40	1	1	9	1	22	20.1348	4	0	1	0	0	1	0	0	0	1	0	0	0	0	0	99	99	0	0	0	0	7.74	18.02	69.5	257	10		0.95	0.14	1.72	0.1	0	16	12	4	24	6	7
18	10015495	452	SLE	1	49	1	1	9	1	30	23.5078	5	0	1	1	1	0	0	0	0	0	0	0	0	0	0	0	0	0	0	0	0	4.82	31.5	58.1	259	7	67.8	0.8	0.06	1	0.27	0	18	11	7	20	10	10
19	97032006	330	SLE	1	39	1	0	4	1	35	23.4375	9	1	1	0	0	1	1	0	0	0	0	1	1	0	0	0	1	0	0	0	0	5.26	31	58.9	249	9	204	124	20	1.26	0.23	0	12	8	4	21	14	7
20	3035162	412	SLE	1	37	1	2	12	1	10	35.8782	2	1	1	0	1	1	1	1	1	0	0	0	0	0	0	99	99	0	0	0	0	9.93	37.8	50.1	534	24	478.8	0.9	0.1	2.29	0.6	0	16	11	5	25	8	9
21	2021733	319	SLE	1	34	1	2	12	1	11	20.2812	5	0	1	0	0	1	0	1	0	0	0	0	1	0	1	0	0	99	0	0	0	5.76	27.4	60.6	202	43	115.6	1.03	0.16	1.3	0.18	0	19	15	4	21	14	11
22	93069999	335	SLE	1	44	2	1	9	1	26	26.6667	8	1	1	1	1	0	0	0	0	0	0	0	0	0	0	0	1	0	0	0	0	6.43	33.6	49.9	223	4	25	1.26	0.25	249	0.1	1	15	12	3	23	9	5
25	92037055	425	SLE	1	45	2	0	6	1	12	19.5556	7	1	1	1	1	1	1	0	1	0	0	0	1	0	1	1	1	0	0	0	0	8.35	34.3	56.3	305	11		111	24	0.18	0.03	0	14	9	5	21	14	7
27	98020174	426	SLE	1	48	1	2	12	0	14	22.0604	6	0	1	1	1	1	1	0	1	0	0	0	0	0	0	99	99	0	0	0	0	6.19	30	59.9	253	39	160.8	130	17	2.15	1.08		19	13	6	14	12	9
29	92033903	391	SLE	1	43	1	0	4	1	19	23.4952	5	1	1	0	1	0	0	0	0	0	0	0	0	0	0	99	99	0	0	0	0	6.23	29.9	60	235	19	394.6	97	20	1.62	0.15	0	12	7	5	27	13	10
31	2041485	318	SLE	1	35	0	3	13	0	10	20.9566	0	1	1	0	1	1	1	1	1	0	0	0	1	1	1	0	1	1	0	0	0	10.15	37.6	52.4	298	36	33.4	1.25	28	1.7	0.55	0	14	9	5	22	16	13
32	96039542	339	SLE	1	50	1	0	4	0	20	18.2183	0	1	1	0	0	1	1	1	0	1	0	0	0	0	0	0	1	0	0	0	0	7.11	26.3	59.4	245	35	18.3	0.99	0.19	1.43	0.05	0	16	12	4	24	17	13
33	3014126	325	SLE	1	30	1	1	9	1	13	25.6055	1	1	1	1	1	1	0	1	1	0	0	0	0	0	0	0	1	1	0	1	1	6.84	31.7	56.1	222	4	247.9	0.91	0.16	1.65	0.15	1	13	9	4	23	16	11
34	92030236	333	SLE	1	31	1	3	14	0	23	22.8624	0	1	1	0	1	0	1	1	0	0	0	0	0	0	0	0	1	99	0	0	0	11.39	15.3	75.3	242	72	62.5	112	28	158	0.85	0	10	6	4	30	20	15
35	93022950	337	SLE	1	48	1	0	4	1	20	21.4844	7	1	1	0	1	0	1	1	0	1	0	1	0	0	0	0	1	0	0	0	0	3.53	34.8	60	213	40	92.2	82	17	1.04	0.06	0	20	12	8	24	12	9
36	92068819	394	SLE	1	47	0			0	18	18.7783	4	1	1	1	1	1	0	1	1	0	1	0	0	0	1	0	0	0	0	0	0	6.19	17.9	73.5	167	25	15.8	1	0.09	2.45	0.08	1	7	3	4	22	11	9
38	3008990	346	SLE	1	50	2	2	12	0	14	24.4646	8	1	1	0	1	1	0	1	0	0	0	1	0	0	1	0	0	0	0	0	0	6.08	37.8	53.1	232	21	72.8	106	27	1.6	0.09	1	24	14	10	23	12	8
42	8043428	359	SLE	1	52	1	1	9	0	4	21.4844	5	0	1	1	1	0	0	0	0	1	0	0	0	0	0	0	0	0	0	0	0	12.14	29.6	60	230	14	11.5	81	5	0.11	0.79	0	17	13	4	24	17	12
43	97019276	351	SLE	1	42	1	3	14	0	8	23.1206	9	0	1	0	1	1	0	0	0	1	0	1	0	0	1	99	99	0	0	0	0	9.78	36.9	50.4	171	9	13.7	1	0.2	1.65	0.11	0	13	9	4	18	8	4
48	94013577	432	SLE	1	61	1	0	4	1	12	25.204	10	1	1	1	1	1	0	1	0	0	0	0	1	0	0	1	0	0	0	0	0	11.08	33.8	54.9	192	7	62.8	2.16	0.37	200	0.5	1	18	11	7	17	6	7
50	98016668	401	SLE	1	36	1	3	14	0	18	19.052	2	0	1	0	1	0	1	0	0	1	0	1	0	0	0	0	0	99	0	0	0	11.62	31.4	58.3	350	8		0.84	0.19	2.17	0.04	0	13	8	5	25	18	14
51	99006129	439	SLE	1	36	1	1	9	0	15	20.8117	5	0	0	0	0	1	0	0	0	0	0	0	0	0	0	99	99	0	0	0	0	4.96	30.4	48.8	148	8	97.9	0.97	0.16	150	0.04	0	10	5	5	29	18	14
52	8038483	303	SLE	1	44	1	2	12	0	6	27.3438	0	1	1	0	1	1	0	0	0	0	0	1	0	0	1	0	0	0	0	0	0	6.45	32.2	59.5	189	7	64	1.26	0.16	1.21	0.18		14	7	7	30	9	10
53	7021680	294	SLE	1	37	1	3	13	1	12	26.9896	3	1	1	0	1	1	0	1	0	0	0	0	1	1	1	0	0	99	0	0	0	7.71	35.3	56.1	236	32	386.8	1.08	0.28	58	1.22	2	8	6	2	22	13	11
54	2001745	372	SLE	1	47	1	1	8	1	14	26.8923	6	1	1	1	0	1	0	0	0	0	0	0	0	0	0	99	99	99	0	0	0	7.37	31.1	55.7	161	5	19.4	146	25	2.1	0.41	0	10	6	4	27	10	5
55	4012986	338	SLE	1	28	0	2	12	0	10	22.46	4	0	1	0	1	1	0	1	0	0	0	0	0	0	1	99	99	99															15	10	5	26	17	12
56	2017459	340	SLE	1	47	1	2	12	0	13	21.0938	0	1	0	0	0	0	0	0	0	0	1	0	1	0	0	99	99	0	0	0	0	3.48	25.6	64.7	91	8	51.9	75	12	1.55	0.04		11	6	5	28	18	15
57	6011434	323	SLE	1	36	1	2	12	1	9	26.7094	0	0	1	0	0	0	0	1	0	0	0	0	0	0	1	99	99	0	0	0	0	7.94	33.5	58.6	250	24	87.1	149	24		0.23		9	4	5	29	17	15
58	8030517	451	SLE	1	34	1	3	13	0	5	25.4581	3	0	1	0	1	1	1	0	0	0	0	0	0	0	0	99	99	0	0	0	0	5.56	20.9	69.2	182	6	133.9	91	13	1.69	0.08		14	9	5	27	20	15
59	3016433	301	SLE	1	31	0	2	12	0	7	22	2	0	1	0	0	1	0	1	0	0	0	0	0	0	0			0	0	0	0	8.8	33.8	51.5	360	72	11.5	50	8	1.4	0.14		4	1	3	29	20	15
61	20024082	404	SLE	1	46	2	2	12	1	29	27.968	8	0	0	1	1	0	1	1	0	1	0	0	0	0	0	0	1	0	0	0	0	4.93	18.3	69.5	151	79	91.2	1.26	0.35	164	3.51		12	8	4	17	14	13
77	4013969	357	SLE	1	35	0	2	12	0	10	25.6312	3	0	1	0	1	1	1	1	0	0	0	0	1	1	1	99	99	99	0	0	0	3.48	26.1	65.9	6.3			0.68	0.14	0.83	0.84		9	4	5	25	14	13
79	92059215	361	SLE	1	39	1	2	12	0	10	16.6531	8	0	1	0	1	0	1	1	1	0	0	0	0	0	0	99	99	0	0	0	0	8.34	16.4	70.2	158			0.71	0.15	1.64	0.31		19	14	5	15	8	5
81	6038248	315	SLE	1	37	0	2	12	0	9	20.5693	0	0	0	1	1	0	1	0	0	0	0	0	1	0	0	99	99	0	0	0	0	5.37	31.5	57.1	171	35	41	1.45	0.31		1.14		6	2	4	30	20	15
82	8025407	300	SLE	1	29	1	1	9	0	7	20.8209	3	0	0	0	1	1	0	1	0	0	0	0	0	0	0	99	99	0	0	0	0	5.77	27.6	61.1	205	7	21.8	1.07	0.25	213	0.12		11	5	6	27	11	6
85	97018910	400	SLE	1	33	0	1	9	1	18	25.3906	5	0	1	0	0	1	0	0	0	1	0	0	0	0	1																		18	13	5	22	12	9
3	92024245	352	SLE	1	56	1	2	12	1	23	22.9398	8	1	1	1	1	0	0	0	0	0	0	1	0	0	1	0	0		0	0	0	4.75	35.4	52	232	27	1	174	38		0.26	0	14	9	5	19	8	9
4	4026848	422	SLE	1	54	1	2	12	1	34	29.3848	7	1	1	1	1	1	1	1	1	0	1	0	0	0	0	0	0	0	0	0	0	7.54	16.6	74.7	258	9	9.8	1.05	0.14	2.01	0.83	0	14	10	4	10	4	3
8	92077065	393	SLE	1	54	1	0	4	1	24	23.8751	8	1	1	1	1	1	1	0	1	0	0	0	1	0	0			0	0	0	0	5.36	34.5	52.1	267	24		1.36	0.17	2.56	0.11	0			11	17	9	9
9	93013024	379	SLE	1	65	1	0	4	1	31	24.2382	7	1	1	1	1	1	1	0	0	0	1	0	0	0	1	0	0		0	0	0	6.82	42.4	41.4	288	19	205	129	12	1.98	0.18	0	18	10	8	14	4	8
13	95012255	392	SLE	1	57	1	0	4	1	20	23.8281	6	0	1	0	1	1	0	0	0	0	0	0	0	0	0	0	1	0	0	0	0	6.56	26.8	58.7	222	9		77	13	1.88	0.07	0	15	9	6	17	11	8
15	9041114	296	SLE	1	51	1	0	5	1	5	21.83	5	0	1	0	1	0	1	1	0	1	0	0	0	0	0			0	0	0	0	8.84	24.9	65	251	7		124	22	1.31	0.64	0	17	14	3	24	18	13
16	95039308	446	SLE	1	48	1	0	4	1	18	37.223	9	0	1	1	1	1	0	1	1	0	0	1	1	1	0	0	1	0	0	0	0	4.66	17.2	68.4	223	48	260.6	1.29	0.21	1.76	0.18	0	24	16	8	15	6	4
17	93040968	411	SLE	1	59	1	0	4	1	15	24.4473	8	1	1	0	1	0	1	1	1	0	0	1	0	1	0	0	1	0	0	0	0	3.26	35.6	53.1	231	22		97	31	0.98	0.03	0	13	7	6	20	5	3
23	2026100	414	SLE	1	43	0	3	15	1	8	21.875	6	1	0	0	1	0	0	0	0	1	0	0	1	0	1	0	0	0	0	0	0	10.5	25.7	65.9	403	12	128.5	1.05	0.2	1.95	0.55	1	19	12	7	23	9	12
24	9035474	295	SLE	1	27	1	1	9	0	5	18.424	8	1	1	1	1	1	1	1	1	0	0	0	0	0	0			0	0	0	0	7.19	18.9	72.1	156	3	371.2	1	0.2	0.02	1.24	1	17	10	7	17	11	4
26	92023724	436	SLE	1	46	2	0	6		16	23.4375	9	1	1	0	1	1	0	1	1	0	0	1	1	0	0	0	1		0	0	0	7.29	23.6	65.2	267	12	19.7	1.39	0.32		0.03	0	19	13	6	19	6	5
28	7038904	358	SLE	1	33	0	1	9	1	7	12.9132	10	1	1	1	1	1	1	0	0	0	0	0	0	0	0			0	0	0	0	7.41	21.9	66.8	250	63	132	127	27	1.91	2.69		22	14	8	20	17	13
30	20018114	353	SLE	1	42	1	1	9	0	15	30.4498	4	1	1	1	1	0	1	0	0	0	0	1	0	0	0	0	0	0	0	0	0	7.81	38.4	50.6	197	33		128	16	0.36	0.19	0	15	8	7	24	14	7
37	7038902	310	SLE	1	33	1	2	12	0	6	20.1951	7	0	1	0	1	1	1	1	1	0	0	0	0	0	0			0	0	0	0	6.56	26.8	58.7	222	9		77	13		0.07	0	20	13	7	22	9	8
39	3019507	444	SLE	1	46	1	3	14	0	15	30.8248	3	0	1	0	1	1	0	0	0	0	0	0	0	1	0			0	0	0	0	5.99	30.4	59.6	260	14	56.8	1.25	0.18		0.34	0	14	10	4	20	13	12
40	3021553	423	SLE	1	40	1	0	4	0	11	29.1016	8	0	1	0	1	1	1	0	0	0	0	0	0	1	1	0	0	0	0	0	0	6.2	32.9	56.7	247	57		1.53	0.31	3.14	0.53	0	24	17	7	14	11	7
41	2021314	435	SLE	1	46	1	0	6	1	9	28.441	6	0	1	1	1	1	1	0	0	0	0	0	1	0	1	0	1	1	0	0	0	4.96	22.6	62.1	478	67	114.5	1.11	0.3	3.78	0.76	2	20	13	7	17	7	4
44	93059593	388	SLE	1	55	1	0	4	1	14	24.1127	9	1	1	1	1	0	1	1	0	0	0	0	0	0	0	0	1	0	0	0	0	4.42	18.3	69.5	217	12	17.7	0.84	0.04	0.75	0.83	0	16	9	7	21	9	7
45	7021760	317	SLE	1	32	1	3	14	0	7	32.7919	4	0	1	1	1	1	1	1	0	0	0	0	0	0	1	1	0		0	0	0	7.75	34.1	54.3	226	1	26.8	1.5	0.18	2.08	0.65		13	10	3	25	11	8
46	92070620	354	SLE	1	59	1	0	4	1	7	29.9688	3	1	1	0	1	0	1	1	1	0	0	1	0	0	0	0	1		1	0	1	5.89	32.4	51.9	257	30	32.4	1.04	0.12	1.59	0.57	3	21	15	6	10	12	9
47	12027287	470	SLE	1	37	1	0	6	1	3	28.4444	4	1	1	0	1	1	1	0	0	0	0	0	0	0	0	1	0	0	0	0	0	8.76	34.6	53.6	274	7	113	1.04	0.26		0.46	0	17	12	5	18	11	6
49	94009613	457	SLE	1	38	2	2	12	0	6	20.4152	10	0	1	1	1	1	1	0	0	0	1	0	0	0	0	0	0	0	0	0	0	5.29	28.2	53.7	146	11	24.4	0.76	0.21	1.64	0.05	0	18	15	3	26	15	7
60	6037460	458	SLE	1	54	2	0	4	1	5	24.3418	9	1	1	1	1	1	1	1	0	0	0	0	0	0	0	0	0	0	0	0	0	6.73	21.1	57.7	251	6	206.5	84	6		0.09		23	15	8	11	12	7
62	92060504	374	SLE	1	35	0	1	8	1	27	38.2812	10	0	1	0	1	1	1	1	0	0	0	1	1	0	0	0	1	0	0	0	0	11.27	24	61	264	27	18	1.07	0.2	189	0.45		21	14	7	11	11	9
63	94035349	369	SLE	1	52	2	0	4	1	6	23.4236	3	1	1	0	1	0	0	1	0	1	0	0	1	0	0	0	0	0	0	0	0	6.4	34.2	58	193	27	277.1	0.99	0.23	1.81	0.5		15	10	5	12	5	3
78	97016678	384	SLE	1	47	1	2	12	0	18	20.3125	0	0	1	1	0	1	1	1	1	1	0	1	0	0	0	0	0	0	0	0	0	8.09	23.9	64.4	286	9	30.8	105	24	0.92	0.24		13	9	4	23	16	11
80	93002323	383	SLE	1	55	1	0	6	1	27	52.3502	7	1	1	0	1	1	1	0	0	0	0	1	1	0	1	0	0	0	0	0	0	3.96	23.2	64.3	134			0.66	0.09	0.67	0.47		22	15	7	16	9	6
83	93064953	375	SLE	1	53	1	0	6	1	27	22.9398	9	1	1	0	1	0	1	1	1	0	0	0	0	0	0	0	0	0	0	0	0	7.19	20	68.6	176	20	49.2	110	37	1.4	0.98		26	18	8	10	8	7
84	93014651	376	SLE	1	71	1	0	4	1	31	28.2284	10	1	1	0	1	0	1	1	0	0	0	0	0	0	0	0	0	0	0	0	0	4.49	47.4	38.8	218	43	11.4	117	16	2.2	0.27		20	12	8	16	9	9
86	92014995	344	SLE	1	57	1	0	6	1	36	25.5588	8	1	1	0	0	0	1	1	0	0	0	1	1	1	0	0	0																18	11	7	20	10	11
65			Depressed	1	63	1	3	14	1		20.8117	7									0	1	1	0	0	0																		17	13	4	18	12	9
68			Depressed	1	67	3	0	4	1		25.3906	0									0	0	0	0	0	0																		15	8	7	23	14	12
70			Depressed	1	62	1	0	4	0		26.0375	3									0	1	1	0	0	1																		14	10	4	30	16	13
71			Depressed	1	64	1	3	14	1		29.2969	6									0	0	0	0	0	1																		19	13	6	20	9	9
72			Depressed	1	56	1	1	9	0		21.875	5									0	0	0	0	0	0																		12	6	6	29	16	12
74			Depressed	1	53	1	1	9	1		35.1562	9									0	0	0	0	0	1																		17	11	6	20	20	15
75			Depressed	1	57	1	0	4	0		32.8889	5									0	0	1	0	0	1																		14	10	4	16	9	9
65			Depressed	1	63	1	4	16	1		20.8117	7									0	1
70			Depressed	1	62	1	0	4	0		26.0375	3									0	1
72			Depressed	1	56	1	1	9	0		21.875	5									0	0
679			Depressed	1	65	3	1	7	1		23.5078	3									0	1
681			Depressed	1	45	1	3	12	0		21.6311	8									0	0
683			Depressed	1	51	0	4	17	0		22.2063	3									0	0
687			Depressed	1	49	1	2	9	0		25	5									0	0
689			Depressed	1	18	0	3	13	1		18.0662	3									0	0
690			Depressed	0	65	1	0	4	1		37.1821	5									0	1
694			Depressed	1	51	1	0	4	0		32.831	10									0	1
64			Depressed	1	56	1	0	6	1		25.5983	5									0	0	0	0	0	0																		10	6	4	27	18	13
66			Depressed	1	50	1	1	9	0		21.9363	10									0	0	0	0	0	1																		11	5	6	30	19	15
67			Depressed	1	67	1	0	4	1		22.3081	5									0	0	0	0	0	0																		23	17	6	21	11	10
69			Depressed	1	58	1	0	4	1		35.5556	9									0	1	0	1	0	0																		22	15	7	23	13	11
73			Depressed	1	49	1	0	4	1		21.4844	9									0	1	0	0	0	1																		17	11	6	23	13	10
76			Depressed	1	48	1	1	9	1		21.6713	5									0	1	0	0	0	1																		11	7	4	22	14	13
76			Depressed	1	48	1	2	9	1		21.6713	5									0	1
677			Depressed	1	21	0	3	12	0		19.8177	4									1	0
680			Depressed	0	49	1	4	16	0		30.478	9									0	0
682			Depressed	1	26	0	3	12	0		27.5482	10									0	0
684			Depressed	1	61	2	2	10	0		24.4561	10									0	0
685			Depressed	1	44	1	1	6	0		24.7475	5									1	0
686			Depressed	1	56	1	2	9	1		25.2092	9									0	0
688			Depressed	1	43	1	4	17	0		22.7615	5									0	0
691			Depressed	0	28	0	2	9	0		27.6817	8									0	0
695			Depressed	1	36	1	1	6	1		24.9108	9									0	0
68			Depressed	1	67	3	0	4	1		25.3906	0									0	0
[truncated: 80 more columns]

## Sheet: Demographics
	TABLE 1. Sociodemographics of cohort
		All Subjects	SLE Subjects	SLE, nondepressed	SLE, depressed	SLE, nondepressed	Depressed	SLE total to	SLE, nondepressed	SLE, depressed
	Characteristics			(HADS Depression ≤ 7)	(HADS Depression ≥ 8)	to SLE, depressed		Depressed	to Depressed	to Depressed	test
		(N=106)	(N=72)	(N=42)	(N=30)	p-value	(N=34)	p-value	p-value	p-value
	Gender, no. (%)
	Female	103 (97)	72 (100)	42 (100)	30 (100)		31 (91)
	Age, mean ± SD	46.64 ± 11.49	44.31 ± 9.9	41.55 ± 8.51	48.17 ± 10.53	0.004371	51.59 ± 13.12	0.006	< 0.001	0.259	Independent
	Education (years), mean ± SD	8.80 ± 3.80	8.8 ± 3.6	9.8 ± 3.18	7.43 ± 3.73	0.005221	8.79 ± 4.26	0.991	0.244	0.182	Independent
	Education Level, no. (%)					0.006		0.142	0.083	0.87	Fisher
	Primary	38 (36)	26 (36)	8 (19)	18 (60)		11 (32)
	Middle School	24 (23)	16 (22.2)	12 (28.6)	4 (13.3)		8 (24)
	High School	25 (24)	20 (27.8)	15 (35.7)	5 (16.7)		5 (15)
	College	19 (17)	9 (12.5)	6 (14.3)	3 (10)		10 (29)
	Marrage Status, no. (%)					0.667		0.07	0.214	0.161	Fisher
	Unmarried	16 (15)	11 (15.3)	8 (19.0)	3 (10)		6 (18)
	Married	78 (74)	53 (73.6)	30 (71.4)	23 (76.7)		25 (74)
	Divorced	9 (8)	8 (11.1)	4 (9.5)	4 (13.3)		1 (3)
	Widowed	3 (3)	0 (0)	0 (0)	0 (0)		3 (9)
	Employment Status, no. (%)					0.088		0.3	1	0.074	Fisher
	Employed	59 (56)	28 (38.9)	20 (47.6)	8 (26.7)		17 (50)

## Sheet: SLE Clinical
	TABLE 2. SLE Study Cohort Clinical Characteristics
		SLE Subjects	SLE, non-depressed	SLE, depressed	SLE, non-depressed to SLE, depressed
	Characteristics		(HADS Depression ≤ 7)	(HADS Depression ≥ 8)
		(N=72)	(N=42)	(N=30)	Odds Ratio (95% CI)	p-value
	Disease Duration, mean ± SD	15.11 ± 8.47	14.57 ± 7.27	15.87 ± 9.99		0.5261
	Body Mass Index, mean ± SD	24.55 ± 5.64	23.16 ± 3.63	26.49 ± 7.24		0.02581
	Pain Score, median	5.5	4	7.5		0.00103
	Laboratory Results
	Leukocytes (10^9/L), mean ± SD	6.77 ± 2.15	6.88 ± 2.36	6.62 ± 1.85		0.5144
	Lymphocytes (%), mean ± SD	28.98 ± 8.11	29.58 ± 8.37	28.14 ± 7.81		0.4433
	Neutrophils (%), mean ± SD	58.78 ± 7.10	58.43 ± 7.53	59.27 ± 8.49		0.6652
	Platelets (10^9/L), mean ± SD	228.64 ± 82.33	217.06 ± 90.42	244.62 ± 67.92		0.1716
	Sedimentary Velocity, mean ± SD	22.67 ± 20.04	22.84 ± 21.49	22.43 ± 18.25		0.9347
	Anti-dsDNA (UI/ml), mean ± SD	99.89 ± 111.73	99.63 ± 116.53	100.30 ± 106.28		0.9829
	C3 (g/L), mean ± SD	44.23 ± 55.19	42.11 ± 53.4	47.17 ± 58.38		0.7097
	C4 (g/L), mean ± SD	8.67 ± 11.36	8.49 ± 10.71	8.9 ± 12.38		0.8811
	CH50 (U/ml), mean ± SD	32.05 ± 73.63	45.88 ± 86.24	9.81 ± 39.07		0.03168
	C-Reactive Protein (mg/dL), mean ± SD	0.43 ± 0.58	0.37 ± 0.6	0.49 ± 0.53		0.4531
	Clinical Symptomology
	Cutanious Manefestations, no. (%)					0.1
	Yes	37 (51.4)	18 (42.9)	19 (63.8)	2.30 (0.88-6.03)
	Photosensitivity, no. (%)					0.227
	Yes	65 (90.3)	36 (85.7)	29 (96.7)	4.83 (0.55-42.45)
	Foot & Mouth Ulcers, no. (%)					0.328
	Yes	28 (38.9)	14 (33.3)	14 (46.7)	1.75 (0.67-4.58)
	Arthritis, no. (%)					0.063
	Yes	60 (83.3)	32 (76.2)	28 (93.3)	1.89 (0.34-10.48)
	Alopecia, no. (%)					0.623
	Yes	48 (66.7)	29 (69)	19 (63.3)	0.77 (0.29-2.08)
	Headaches, no. (%)					0.004
	Yes	40 (55.6)	17 (40.5)	23 (76.7)	4.83 (1.70-13.76)
	Kidney Disease, no (%)					0.812
	Yes	39 (54.2)	22 (52.4)	17 (56.7)	1.19 (0.46-3.05)
	Neurological Symptoms, no. (%)					0.289
	Yes	19 (26.4)	9 (21.4)	10 (33.3)	1.83 (0.63-5.28)
	Smoke, no. (%)					0.537
	Yes	13 (18.1)	9 (21.4)	4 (13.3)	0.56 (0.16-2.04)
	Alcohol, no. (%)					0.688
	Yes	6 (8.3)	3 (7.1)	3 (10)	1.44 (0.27-7.70)
	Neuropsychiatric pathology, no. (%)					0.298
	Yes	19 (26.4)	9 (21.4)	10 (33.3)	1.83 (0.63-5.28)
	Pulmonary disease, no. (%)					0.596
	Yes	19 (26.4)	10 (23.8)	9 (30)	1.37 (0.48-3.94)
	Musculoskeletal Pathology, no. (%)					1
	Yes	11 (15.3)	6 (14.3)	5 (16.7)	1.2 (0.33-4.37)
	Physically Acitive, no. (%)					0.204
	Yes	24 (33.3)	17 (40.5)	7 (23.3)	0.45 (0.16-1.27)
	Thyroid Pathology, no. (%)					1
	Yes	5 (6.9)	3 (7.1)	2 (6.7)	0.93 (0.15-5.93)
	History of Hypertension, no. (%)					1
	Yes	17 (23.6)	9 (21.4)	8 (26.7)	1.33 (0.45-3.98)
	Acute Confusion Syndrome, no. (%)					1
	Yes	3 (4.2)	2 (4.8)	1 (3.3)	0.69 (0.06-7.97)

## Sheet: SLE Psych
	TABLE 3. SLE Patient Psychological Characteristics
		SLE Subjects	SLE, non-depressed	SLE, depressed	SLE, non-depressed to SLE, depressed
	Characteristics		(HADS Depression ≤ 7)	(HADS Depression ≥ 8)
		(N=72)	(N=42)	(N=30)	Odds Ratio (95% CI)	p-value
	Chalder Fatigue Scale, median	16	14	18		7.304e-05
	Physical Score	10	9	12		0.0012
	Mental Score	5	5	7		0.00099
	SF-36 Scores
	Physical Function, Median	22	24	17.5		3.461e-06
	physical role function, Median	11.5	14	9.5		0.00111
	emotional role function, Median	9	11	7.5		0.0002327
	General Health, mean ± SD	12.34 ± 3.27	13.32 ± 3.44	10.97 ± 2.46		0.002045
	Change of Health, Median	3	3	4		0.0008392
	social role function, Median	7	8	6		0.0001566
	Bodily Pain, mean ± SD	6.32 ± 2.86	7.43 ± 2.93	4.75 ± 1.87		1.167e-05
	Vitality, Median	10	11	7.5		5.029e-05
	Mental Health, Median	14.5	16.5	13		3.42e-06
	HADS Depression, mean ± SD
	HADS Depression Groups, no (%)
	normal (HADS ≤ 7)
	mild to severe (HADS ≥ 8)
	HADS Anxiety, mean ± SD	9.31 ± 3.86	8.05 ± 3.75	11.07 ± 3.32		0.0007381
	HADS Anxiety Groups, no. (%)					0.001
	normal (HADS ≤ 7)	23 (31.9)	20 (47.6)	3 (10)	0.12 (0.03-0.47)
	mild to severe (HADS ≥ 8)	49 (68.1)	22 (52.4)	27 (90)	8.18 (2.15-31.18)
	PSQI, median	8	8	9		0.07589
	PSQI groups, no. (%)					1
	normal (PSQI ≤ 5)	10 (13.9)	6 (14.3)	4 (13.3)	0.92 (0.24-3.60)
	poor (PSQI ≥ 6)	62 (86.1)	36 (85.7)	26 (86.7)	1.08 (0.28-4.23)
	Couple Satisfaction Index, mean ± SD	1479.83 ± 668.26	1551.85 ± 680.78	1374.35 ± 647.07		0.2819
	Relationship Assessment Scale, mean ± SD					0.8686
	Fatigue Severity Scale, mean ± SD	4.73 ± 1.55	4.12 ± 1.65	5.59 ± 0.85		7.987e-06

## Sheet: SLE & Depressed Psych
	TABLE 4. Study Cohort Psychological Characteristics
		SLE Subjects	SLE, non-depressed	SLE, depressed	SLE, non-depressed to SLE, depressed		Depressed	SLE Subjects to Depressed		SLE, non-depressed to Depressed		SLE, depressed to Depressed
	Characteristics		(HADS Depression ≤ 7)	(HADS Depression ≥ 8)
		(N=72)	(N=42)	(N=30)	Odds Ratio (95% CI)	p-value	(N=34)	Odds Ratio (95% CI)	p-value	Odds Ratio (95% CI)	p-value	Odds Ratio (95% CI)	p-value
	Disease Duration (years), mean ± SD	15.11 ± 8.47	14.57 ± 7.27	15.87 ± 9.99		0.5261	N/A		N/A		N/A		N/A	Independent
	BMI, mean ± SD	24.55 ± 5.64	23.16 ± 3.63	26.49 ± 7.24		0.02581	25.41 ± 4.78		0.443		0.023		0.491	Independent
	Pain Score, median	5.5	4	7.5		0.00103	5		0.333		0.017		0.257	Mann
	Smoking - no. (%)					0.537
	Yes	13 (18.1)	9 (21.4)	4 (13.3)	0.56 (0.16-2.04)		2 (6)		0.136		0.098		0.407	Fisher
	Alcohol - no. (%)					0.688
	Yes	6 (8.3)	3 (7.1)	3 (10)	1.44 (0.27-7.70)		11 (32)		0.003		0.007		0.038	Fisher
	Physically Activies - no. (%)					0.204
	Yes	24 (33.3)	17 (40.5)	7 (23.3)	0.45 (0.16-1.27)		15 (44)		0.291		0.817		0.114	Fisher
	HADS Depression, mean ± SD	6.83 ± 4.16	3.88 ± 2.21	10.97 ± 2.25		< 0.001	7.61 ± 4.54		0.392		< 0.001		< 0.001	Independent
	HADS Depression Groups, no (%)					0			0.53		0		< 0.001	Fisher
	normal (HADS ≤ 7)	42 (58)	42 (100)	0 (0)	N/A		17 (50)	1.40 (0.62-3.18)		N/A		N/A		Odds Ratio
	mild to severe (HADS ≥ 8)	30 (42)	0 (0)	30 (0)	N/A		17 (50)	0.71 (0.31-1.62)		N/A		N/A		Odds Ratio
	HADS Anxiety, mean ± SD	9.31 ± 3.86	8.05 ± 3.75	11.07 ± 3.32		0.0007381	9.15 ± 4.26		0.855		0.237		0.053	Independent
	HADS Anxiety Groups, no. (%)					0.001			0.279		0.819		0.005	Fisher
	normal (HADS ≤ 7)	23 (31.9)	20 (47.6)	3 (10)	0.12 (0.03-0.47)		15 (44)	0.59 (0.26-1.38)		1.15 (0.46-2.86)		0.14 (0.04-0.55)		Odds Ratio
	mild to severe (HADS ≥ 8)	49 (68.1)	22 (52.4)	27 (90)	8.18 (2.15-31.18)		19 (56)	1.68 (0.73-3.89)		0.87 (0.35-2.15)		7.11 (1.80-28.00)		Odds Ratio
	PSQI, median	8	8	9		0.07589	7.5		0.075		0.36		0.018	Mann
	PSQI groups, no. (%)					1			0.067		0.157		0.142	Fisher
	normal (PSQI ≤ 5)	10 (13.9)	6 (14.3)	4 (13.3)	0.92 (0.24-3.60)		10 (29)	0.39 (0.14-1.05)		0.40 (0.13-1.25)		0.37 (0.10-1.34)		Odds Ratio
	poor (PSQI ≥ 6)	62 (86.1)	36 (85.7)	26 (86.7)	1.08 (0.28-4.23)		24 (71)	2.58 (0.95-6.99)		2.5 (0.80-7.79)		2.71 (0.75-9.79)		Odds Ratio
	Relationship Assesment Scale, mean ± SD	25.45 ± 4.19	25.48 ± 3.95	25.40 ± 4.56		0.8686	21.32 ± 6.44		0.009		0.014		0.028	Mann
	Fatigue Severity Scale, mean ± SD	4.73 ± 1.55	4.12 ± 1.65	5.59 ± 0.85		7.987e-06	3.72 ± 1.63		0.002		0.224		< 0.001	Independent

## Sheet: Multivariate
	TABLE 5. Multivariate Model for SLE Cohort
	Variables
		Odds Ratio (95% CI)	p-value
	Age (years)	1.01 (0.99-1.02)	0.27721
	Education (years)	0.99 (0.96-1.02)	0.45123
	Body Mass Index	1.01 (1.00-1.02)	0.12345
	SF-36 Score
	Physical Function	0.97 (0.95-1.00)	0.03965
	Physical Role Function	1.04 (1.00-1.07)	0.02963
	Vitality	0.97 (0.93-1.01)	0.17969
	Mental Health	0.96 (0.93-0.98)	0.00163
	Fatigue Severity Scale	1.11 (1.01-1.22)	0.02902
	Model Fit Summary	pseudo R2	AICc
		0.787	367.72
